# Supplementary material for: Cell-free DNA methylation reveals cell-specific tissue injury and correlates with disease severity and patient outcomes in COVID-19
Source: Clin Epigenetics. 2024 Mar 1;16:37. doi: 10.1186/s13148-024-01645-7 (PMC10908074; doi:10.1186/s13148-024-01645-7)
Supplement: Supplementary file 1 — Additional file 1: Table S1. The detailed quality control data for cfDNA-based whole genome methylation sequencing. [file 13148_2024_1645_MOESM1_ESM.xlsx]

## Sheet: Sheet1
Supplementary table S1. The detailed quality control data for cfDNA-based whole-genome methylation sequencing
Cohort	DNA ID	DNA concentration (ng/μl)	DNA total amount (ng)	DNA quality level	MappedReads(M)	Mapping(%)	CapRate(%)	Dup(%)	Depth	1XCov(%)	10XCov(%)	CleanBase(G)	CleanReads(M)	CleanRate(%)	Q20(%)	Q30(%)	Positive_control_mCpG(%)	Negative_control_mCpG(%)	Sample_mCpG(%)	Sample_CpG_depth	Sample_CpG_cover(%)
Healthy	221000066B1P1D	0.89	54.31	Level 2	1902.99	99.98	99.08	3.44	55.42	91.65	91.2	189.31	2017.69	99.4	97.73	92.84	96.18	0.33	73.87	21	97.23
Healthy	221000067B1P1D	1.24	75.35	Level 2	1754.59	99.98	98.8	3.11	51.14	92.22	91.72	175.33	1868.19	99.44	97.78	93.01	96.05	0.31	73.68	19	97.62
Healthy	221000068B1P1D	0.87	52.89	Level 2	2243.67	99.98	98.88	3.96	64.85	92.24	91.91	223.98	2387.64	99.38	97.75	92.94	96.33	0.32	74.47	24	97.74
Healthy	221000069B1P1D	0.39	23.98	Level 2	1918.85	99.97	98.93	4.27	55.29	92.23	91.78	191.89	2046.16	99.34	97.88	93.34	96.21	0.38	72.8	21	97.6
Healthy	221000070B1P1D	0.59	36.38	Level 2	1961.36	99.98	98.94	3.73	56.85	92.24	91.83	196.31	2092.97	99.36	98.02	93.74	96.27	0.32	73.17	22	97.69
Healthy	221000071B1P1D	0.25	15.59	Level 2	2874.66	99.97	98.92	6.23	80.99	91.68	91.41	285.58	3050.39	99.17	97.84	93.15	95.29	0.32	71.24	32	97.44
Healthy	221000073B1P1D	0.76	46.56	Level 2	2942.42	99.98	99.03	4.58	84.61	91.68	91.38	292.4	3117.39	99.35	98.01	93.69	95.35	0.32	73.17	32	97.39
Healthy	221000075B1P1D	1.1	64.66	Level 2	2042.43	99.98	98.9	4.16	58.92	92.24	92	205.94	2195.17	99.71	97.28	91.74	96.27	0.32	73.56	23	97.78
Healthy	221000076B1P1D	0.49	28.03	Level 2	2221.9	99.95	98.86	5.33	63.29	92.24	91.97	222.09	2367.71	99.64	98.28	94.9	98.01	0.32	74.69	25	97.73
Healthy	221000077B1P1D	0.28	15.53	Level 2	2425.35	99.95	98.98	6.84	68.1	91.69	91.39	241.37	2572.26	99.69	98.06	94.22	97.72	0.33	72.91	26	97.37
Healthy	221000078B1P1D	0.56	32.18	Level 2	1953.14	99.96	98.93	5.25	55.74	92.23	91.92	193.93	2066.45	99.69	98.2	94.64	97.91	0.32	74.02	23	97.71
Healthy	221000083B1P1D	0.54	29.46	Level 2	2955.14	99.95	98.92	4.73	84.82	92.24	92.08	294.62	3139.56	99.22	97.58	92.55	97.77	0.3	75.37	33	97.87
Healthy	221000096B1P1D	0.43	24.84	Level 2	2063.99	99.97	98.8	4.13	59.52	92.24	92	207.4	2210.27	99.58	97.25	91.62	97.51	0.35	75.02	23	97.75
Healthy	221003136B1PD	0.56	29.48	Level 2	1659.01	99.92	99.02	3.61	48.21	91.65	91.05	165.63	1765.7	99.59	98.57	95.35	97.63	0.34	73.42	19	97.16
Healthy	221003142B1PD	0.34	20.74	Level 2	2095.48	99.96	99	3.72	60.74	91.67	91.39	210.03	2240.82	99.69	96.78	90.7	97.24	0.33	74.13	24	97.38
Healthy	221003146B1PD	0.57	34.14	Level 2	2792.67	99.98	99.1	7.05	78.28	91.69	91.45	280.46	2990.08	99.56	98.29	94.53	97.54	0.38	73.17	30	97.42
Healthy	221003147B1P1D	0.71	42.75	Level 2	1874.15	99.98	99.05	3.85	54.35	91.66	91.33	187.67	1999.57	99.6	97.62	92.71	97.37	0.35	74.31	21	97.32
Healthy	221003148B1PD	0.58	31.25	Level 2	2138.56	99.96	99	3.22	62.34	91.68	91.39	213.08	2272.45	99.75	96.74	90.62	97.87	0.34	74.56	24	97.34
Healthy	221003149B1PD	0.73	40.66	Level 2	2009.31	99.95	98.81	3.25	58.43	92.24	91.95	201.45	2148.98	99.68	97.07	91.51	97.74	0.33	75.01	22	97.71
Healthy	221003150B1PD	0.78	45.84	Level 2	1640.95	99.96	98.97	2.95	47.97	91.65	91.27	164.01	1748.43	99.78	96.69	90.55	97.74	0.36	75.89	18	97.23
Non-hospitalized	220046289B1P1D	1.06	62.54	Level 2	2192.86	99.95	98.67	2.72	64.07	92.24	92.01	218.89	2333.59	99.72	96.52	90.21	97.36	0.35	74.51	24	97.81
Non-hospitalized	220046295B1PD	0.97	56.63	Level 2	2384.76	99.98	99.02	3.82	69.08	91.67	91.41	239.69	2557.04	99.67	97.07	91.06	97.07	0.34	73.32	26	97.42
Non-hospitalized	220046296B1P1D	0.84	48.84	Level 2	1905.02	99.96	98.95	2.2	56.07	91.66	91.35	189.28	2019.15	99.66	96.86	91.16	97.49	0.34	73.9	21	97.35
Non-hospitalized	220046298B1P1D	0.45	25.09	Level 3	2581.02	99.97	99.11	6.71	72.58	91.68	91.38	257.85	2750.83	99.71	98.75	95.59	96.22	0.31	71.85	28	97.41
Non-hospitalized	220046300B1P1D	1.54	86.39	Level 2	1891.31	99.98	99.15	5.05	54.21	91.66	91.22	188.82	2012.08	99.83	98.71	95.42	94.29	0.31	71.02	21	97.3
Non-hospitalized	220046301B1P1D	1.89	106.97	Level 2	2657.02	99.98	98.99	6.52	74.84	92.24	91.98	266.33	2838.76	99.8	98.68	95.34	94.62	0.32	72.6	28	97.8
Non-hospitalized	220046302B1P1D	0.49	27.55	Level 3	2234.13	99.96	98.94	4.27	64.43	91.68	91.24	224.03	2387.62	99.81	98.44	95.13	94.86	0.31	72.35	24	97.31
Non-hospitalized	221000072B1P1D	0.87	50.69	Level 2	2220.11	99.96	99.06	3.93	64.35	91.68	91.22	222.83	2374.07	99.84	98.24	94.55	95.79	0.3	72.37	23	97.28
Non-hospitalized	221000074B1P1D	2.42	142.78	Level 2	2358.64	99.96	99.04	4.11	68.2	92.23	91.84	236.69	2522.52	99.81	98.37	94.95	92.84	0.32	72.16	25	97.74
Non-hospitalized	221000098B1P1D	1.39	73.67	Level 2	3529.88	99.96	99.09	4.91	101.28	91.7	91.42	353.71	3769.06	99.83	98.34	94.83	94.69	0.33	72.9	38	97.48
Non-hospitalized	221000100B1P1D	0.95	55.1	Level 2	3071.81	99.97	99	6.43	86.66	91.69	91.43	306.69	3267.47	99.84	98.76	95.66	94.47	0.31	70.62	33	97.44
Non-hospitalized	221003108B1PD	1.04	58.34	Level 2	1722.68	99.96	99.07	5.47	49.12	92.23	91.77	172.21	1835.27	99.83	98.68	95.38	94.81	0.32	69.69	19	97.68
Non-hospitalized	221003109B1PD	1.09	61.15	Level 2	2792.04	99.96	98.91	6.02	79.04	92.25	91.99	279.65	2979.84	99.83	98.87	96.02	94.75	0.35	71.71	30	97.79
Non-hospitalized	221003114B1PD	0.96	55.45	Level 2	1702.21	99.95	98.97	3.5	49.51	92.21	91.66	170.54	1817.07	99.83	98.46	95.21	93.71	0.33	72.18	19	97.6
Non-hospitalized	221003245B1PD	1.23	73.8	Level 2	1964.15	99.95	99.04	2.31	57.78	91.66	91.37	194.96	2080.21	99.64	96.99	91.52	97.29	0.33	72.06	22	97.35
Non-hospitalized	221003246B1PD	2.18	130.8	Level 2	1993.74	99.96	98.99	2.51	58.56	91.66	91.36	198.93	2120.55	99.73	96.88	91.21	96.34	0.32	71.33	23	97.37
Non-hospitalized	221003247B1PD	0.69	38.14	Level 2	1716.59	99.96	99.07	5.05	49.15	91.65	91.13	172.14	1835.16	99.79	98.73	95.54	95.28	0.31	71.62	18	97.23
Non-hospitalized	221003248B1PD	0.58	31.67	Level 3	2500.68	99.79	98.86	5.9	70.9	91.69	91.37	250.47	2671.31	99.74	98.72	95.51	93.97	0.31	69.26	27	97.42
Non-hospitalized	221003249B1PD	1.59	89.99	Level 2	2477.71	99.97	98.89	5.25	70.67	92.25	91.97	248.37	2647.42	99.8	98.68	95.35	93.78	0.34	71.66	26	97.8
Non-hospitalized	221003250B1PD	1.26	70.69	Level 2	2375	99.96	99.09	5.43	67.78	91.68	91.33	238.29	2539.1	99.84	98.62	95.18	95.28	0.34	72.21	25	97.35
Severe	231710119P1D	8.52	455.82	Level 2	2545.01	99.99	99	4.87	72.92	92.21	91.98	254.37	2712.18	99.46	97.84	93.37	92.43	0.37	70.82	29	97.73
Severe	231710120P1D	4.52	239.56	Level 2	2234.18	99.97	98.89	4.02	64.52	92.21	91.95	222.43	2371.9	99.55	96.89	90.84	94.97	0.35	71.67	25	97.73
Severe	231710121P1D	17	909.5	Level 2	2781.67	99.99	99.03	4.21	80.26	91.62	91.35	276.7	2950.61	99.54	97.04	91.27	92.65	0.39	69.46	35	97.35
Severe	231710122P1D	8.18	429.45	Level 2	1906.17	99.99	99.09	3.72	55.29	91.62	91.26	190.08	2027.83	99.51	96.57	89.93	93.16	0.37	71.4	23	97.28
Severe	231710123P1D	12.6	674.1	Level 2	2600.49	99.99	98.84	4.65	74.53	92.22	92.01	259.35	2766.3	99.52	96.74	90.38	92.78	0.38	69.75	31	97.77
Severe	231710124P1D	26	1396.2	Level 2	2323.45	99.99	98.65	4.2	66.43	92.2	91.95	232.22	2489.44	98.95	97.52	92.47	92.59	0.38	66.77	28	97.75
Severe	231710125P1D	14	749	Level 2	2386.91	99.99	99.06	3.84	69.19	91.63	91.35	237.61	2532.63	99.59	97.1	91.45	93.04	0.37	70.56	29	97.31
Severe	231710128P1D	13.3	711.55	Level 2	2241.55	99.99	99.14	4.52	64.57	91.63	91.32	222.29	2369.28	99.54	97.39	92.16	93.09	0.37	71.62	26	97.26
Severe	231710129P1D	5.8	301.6	Level 2	1974.86	99.99	98.79	3.67	57.16	92.2	91.92	197.63	2107.73	99.53	96.88	90.81	92.66	0.35	70.36	23	97.7
Severe	231710130P1D	50.2	2595.34	Level 2	1302.83	99.99	99.15	5.19	37.29	91.59	90.96	129.49	1379.53	99.77	98.28	94.48	90.81	0.38	69.24	15	97.04
Severe	231710131P1D	32	1654.4	Level 2	1087.33	100	98.87	4.06	31.09	92.19	91.21	108.05	1162.52	98.8	98.3	94.52	92.03	0.36	60.11	14	97.68
Severe	231710132P1D	4.4	224.4	Level 2	1283.96	99.99	98.98	5.69	36.42	92.19	91.42	128.17	1368.37	99.57	98.37	94.74	93.59	0.36	68.79	15	97.48
